# Supplementary material for: Long Term Clinical–Functional and Ultrasound Outcomes in Recreational Athletes after Achilles Tendon Rupture: Ma and Griffith versus Tenolig
Source: Medicina (Kaunas). 2021 Oct 8;57(10):1073. doi: 10.3390/medicina57101073 (PMC8537444; doi:10.3390/medicina57101073)
Supplement: Supplementary file 1 [file medicina-57-01073-s001.zip]

Archive with 1 entries (1 files):
- medicina-1358750-supplementary.rar
